# Supplementary material for: The Rochester Modified Magee Algorithm (RoMMa): An Outcomes Based Strategy for Clinical Risk-Assessment and Risk-Stratification in ER Positive, HER2 Negative Breast Cancer Patients Being Considered for Oncotype DX® Testing
Source: Cancers (Basel). 2023 Jan 31;15(3):903. doi: 10.3390/cancers15030903 (PMC9913115; doi:10.3390/cancers15030903)
Supplement: Supplementary file 1 [file cancers-15-00903-s001.zip]

Archive with 1 entries (1 files):
- cancers-2108399-supplementary.pdf
